# Supplementary material for: ForamJ – A tool for the reproducible, semi-automated analysis of foraminifera micro computed tomography datasets
Source: Sci Rep. 2026 Mar 24;16:14818. doi: 10.1038/s41598-026-43276-3 (PMC13168569; doi:10.1038/s41598-026-43276-3)
Supplement: Supplementary file 8 — Supplementary Information 8 [file 41598_2026_43276_MOESM8_ESM.txt]

# ForamJ Supplementary Information
Attached are the 7 micro computed tomography datasets showcased in application 1 of ForamJ.

# Opening data
Datasets are provided as 16 bit .tif images. Sizes vary per scan. For data import, drag and drop into Fiji/ImageJ.

# Sample Details
Details for samples may be observed in Table 2 of the accompanying manuscript.

# Scan Details
Scanner: Zeiss VERSA 610
Voltage 110 kV
Power 10 W
Obj: 4x
Binning: 2
Exposure: 1.3s
Filtration: LE1
Pixel size: 1.75
Projections: 1001
Scan time: 00h:53m:19s
